# Supplementary material for: Scorpion Venom Heat-Resistant Synthetic Peptide Alleviates Neuronal Necroptosis in Alzheimer’s Disease Model by Regulating Lnc Gm6410 Under PM2.5 Exposure
Source: Int J Mol Sci. 2025 May 4;26(9):4372. doi: 10.3390/ijms26094372 (PMC12072906; doi:10.3390/ijms26094372)
Supplement: Supplementary file 1 [file ijms-26-04372-s001.zip]

Archive with 1 entries (1 files):
- ijms-3579399-supplementary-1.pdf
